# Supplementary material for: An Immersive Virtual Reality Room to Enhance Positive Affect and Engagement in Nursing Home Residents with Neurocognitive and Psychological Disorders: A Feasibility Study
Source: Healthcare (Basel). 2026 Feb 26;14(5):588. doi: 10.3390/healthcare14050588 (PMC12984680; doi:10.3390/healthcare14050588)
Supplement: Supplementary file 1 [file healthcare-14-00588-s001.zip]

Archive with 1 entries (1 files):
- healthcare-4149225-supplementary.pdf
